# Supplementary material for: Comparative analysis of metamorphopsia and aniseikonia after vitrectomy for epiretinal membrane, macular hole, or rhegmatogenous retinal detachment
Source: PLoS One. 2020 May 8;15(5):e0232758. doi: 10.1371/journal.pone.0232758 (PMC7209121; doi:10.1371/journal.pone.0232758)
Supplement: S1 File — (XLSX) [file pone.0232758.s001.xlsx]

## Sheet: M-on RRD 
Eye	Basline log	１M log	３Mlog	６Mlog	Baseline NAT score	１M NATscore	３M NAT score	６M NAT	Baselline Mチャート平均	1M M-score	３M M-score	６M M-score
L	0	0.09691	0	-0.0791812		-1	-2	-3		0.1	0	0.1
R	-0.0791812	-0.0791812	-0.0791812	-0.0791812		0	0	0		0	0	0
R	0.0457575	-0.0791812	-0.0791812	-0.0791812		0	0	0		0	0	0
L	-0.0791812	-0.0791812	-0.0791812	-0.0791812		1	1	2		0	0	0
R	-0.0791812	-0.0791812	-0.0791812	-0.0791812		0	0	0		0	0	0
L	-0.0791812	0	0.39794	0.0457575		0	0	0		0	0	0
R	-0.0791812	-0.0791812	-0.0791812	-0.0791812		-1	0	0.5		0	0	0
L	0.221849	-0.0791812	-0.0791812	0		0	-3.5	-1		0	0	0
L		-0.0791812	-0.0791812	-0.0791812		0	0.5	0.5		0	0	0
R	0.09691	0.09691	0.09691	0.09691		0	0	0		0	0	0
R	-0.0791812	-0.0791812	-0.0791812	-0.0791812		0	0	0		0.1	0	0
L	-0.0791812	-0.0791812	0	0		-0.5	-0.5	0		0	0	0
L	-0.0791812	-0.0791812	-0.0791812	-0.0791812		0	0	0		0	0	0
L	-0.0791812	-0.0791812	0	-0.0791812		0.5	0.5	0		0	0	0
L	0	0	0	-0.0791812		0	0.5	0.5		0	0	0.4
R	-0.0791812	-0.176091	-0.176091	-0.176091		-1.5	0.5	4		0	0	0
R	0.522879	-0.0791812	-0.0791812	-0.0791812		0	0	0		0	0	0
R	-0.0791812	-0.0791812	0	-0.0791812		0.5	0	0		0	0	0
R	-0.0791812	-0.0791812	-0.0791812	-0.0791812		0	0	0		0	0	0
R	0.522879	-0.0791812	-0.0791812	-0.0791812		0	3	0.5		0	0	0
L		-0.0791812	-0.0791812	-0.0791812		0	1	1		0.3	0.25	0.15
L	0.39794	-0.0791812	-0.0791812	-0.0791812		-1	-0.5	2		0	0	0
R		-0.0791812	-0.0791812	-0.0791812		0	0	0		0	0	0
R	0	-0.0791812	-0.0791812	-0.0791812		0	0	3		0	0	0
L	0	-0.176091	-0.176091	-0.176091		1	0.5	0		0	0	0
L	-0.0791812	-0.0791812	-0.0791812	-0.0791812		-1.5	-1.5	0		0.8	0.9	0.75
R		-0.0791812	-0.0791812	-0.0791812		0	0	0		0	0	0
L	0	-0.0791812	-0.0791812	-0.0791812		2	1	3		0	0	0
L	0.30103	-0.0791812	-0.0791812	-0.0791812		1.5	2.5	0		0	0	0
L	0.0457575	-0.0791812	-0.0791812	-0.0791812		0.5	0	0.5		0	0	0
R	-0.0791812	-0.0791812	-0.0791812	-0.0791812		-0.5	0	0		0	0	0
L	-0.0791812		-0.0791812	-0.0791812			0	0		0	0	0
L	0.154902	-0.0791812	0	0.154902		0	0	0		0	0	0
R	0	-0.0791812	-0.0791812	-0.0791812		0	0	0		0	0	0
L	-0.0791812	-0.0791812	-0.0791812	0		0	0	0		0	0	0
R	0.30103	0.09691	0.09691	0.09691		0.5	0	1		0	0	0
L	-0.0791812	-0.0791812	-0.0791812	-0.0791812		0	0	0		0	0	0
L	-0.0791812	-0.0791812	-0.0791812	-0.0791812		0	0	0		0	0	0

## Sheet: M-off RRD
Basline log	１M log	３Mlog	６Mlog	Baseline NAT score	１M NATscore	３M NAT score	６M NAT	Baselline Mチャート平均	1M M-score	３M M-score	６M M-score
0.69897	0.522879	0.30103	0.30103		-8.5	-2.5	-1		0.5	0.85	0.3
1.69897	0.154902	0.154902	0.0457575		-2.5	-2.5	-2		0.6	0.6	0.55
1.30103	0.522879	0.221849	0.221849		-8.5	-12.5	0		0.1	0.25	0
1.39794	0.30103	0.09691	0.09691		-2.5	0	0		0.55	0.5	0.5
0.30103	-0.0791812	-0.0791812	-0.0791812		-1.5	-1	-1		0.4	0	0
1.22185	0.154902	0.0457575	0		1	-1.5	0		0.95	0.25	0.2
2.3	0.154902	0.09691	0.09691		-2.5	1.5	-1		0.65	0.15	0.45
1.04576	0	0	0		-3.5	-2	0.5		1.4	0.75	1.05
2.3	0.154902	0.09691	0.154902		-3	-2.5	-5		0.45	0.2	0.75
1.52288	0	-0.0791812	0		-6	-7.5	-4		0.6	0.2	0.15
0.154902	0.09691	0	-0.0791812		-1	-5.5	0		0.4	0.15	0
2	0.221849	0.0457575	0		-6	-3	-2.5		0.55	0.5	0.35
0.39794	0	0	0		-2	0	0		1.05	0.7	0.45
2	0.522879	0.39794	0.39794		-9	-8.5	-8		0.9	0.15	0.2
	0	0.09691	0.0457575		0	0	0.5		0.85	0.65	0.5
1	0.30103	0.09691	0		-2.5	-5.5	-3.5		0.6	0.45	0.3
0.30103	0.39794	0.30103	0.30103		-12	-9	-8.5		0.85	0.65	0.1
0	-0.0791812	-0.0791812	-0.0791812		0	0	0		0.05	0.1	0.1
0.69897	0	0	-0.0791812		2	0.5	0.5		0	0	0
0.823909	0.154902	0.154902	0.09691		-2	-7	-2.5		1.65	0.9	0.4
-0.0791812	-0.0791812	0	0		-4	-1.5	-1		0.5	0.5	0.35
-0.0791812	0	0	0		0	0	-0.5		0	0	0
-0.0791812	0.0457575	-0.0791812	-0.0791812		-4	-4.5	-3		0.5	0.75	0.45
0.823909	0	0.0457575	0		-5.5	-3.5	-4		1	0.85	0.6
1.39794	0.0457575	0.0457575	0.0457575		-3	-1	-3		0.5	0.6	1
0.30103	0.09691	0.0457575	0.09691		0	0	-1.5		0.5	0	0
1.1549	-0.0791812	-0.0791812	-0.0791812		-4.5	-5.5	-3.5		0	0	0
1.69897	0.823909	0.522879	0.69897				-3.5		0.6	0.7	1.15
1.1549	0.154902	0.09691	0.0457575		-1.5	0	2		0.95	0	0.7
1.30103	0	-0.0791812	-0.0791812		-1.5	-6	-3.5		0.85	1	0.4
0.69897	0.69897	0.154902	0.0457575		-2.5	-4	-4		0.35	0	0.1
1.39794	0.69897	0.823909	0.823909			-5.5	-4			1.15	0.9
0.221849	0.221849	0.09691	0.221849		0.5	0	0		0.25	0.35	0.7
1.30103	0.221849	0	0		-5	-3.5	-3		0.65	0.95	0.45
0.823909	0.0457575	0	0		-1.5	-1	-1		0.1	0.25	0.1
1.69897	0.522879	0.39794	0.30103		-6	-5	-4		0.95	0.8	0.5
0.823909	0.522879	0.154902	0.09691		-17	-18	-12		1.3	0.7	1
0.522879	0.09691	0.09691	0.09691		-6	-3	-4.5		0.6	0.85	0
2	0.221849	0.221849	0.221849		-6	-9	-4		0.25	0.6	0.35
1.30103	0.09691	0.09691	0.09691		-7	-2	-4.5		0.7	0	0.55
-0.0791812	0	-0.0791812	-0.0791812		-3.5		0		0.75		0.8
0.69897	0.522879	0.69897	0.69897		-13.5	-8.5	0		0.8	1.15	1.5

## Sheet: MH
Basline log	１M log	３Mlog	６Mlog	Baseline NAT score	１M NATscore	３M NAT score	６M NAT	Baselline Mチャート平均	1M M-score	３M M-score	６M M-score
0.522879	0.0457575	0	-0.0791812	0	-0.5	-0.5	-3	1.85	0.4	0.5	0.55
0.39794	0.221849	0.154902	0.154902	-1.5	3.5	2	4	0.45	0.55	0	0
0.30103	0.221849	0	0	-1	-0.5	-1	-2	0.4	0.25	0.65	0.55
0.09691	0.154902	0.154902	0.154902	-0.5	0	0.5	0.5	0.55	0.4	0.2	0.2
0.30103	0.221849	0.154902	0.09691	0.5	0	0	0	0.35	0	0.2	0.35
0.221849	0.09691	0	0.09691	-0.5	0	-0.5	-0.5	0.25	0.2	0.1	0.3
0.39794	-0.0791812	-0.0791812	-0.0791812	0	-1	-1.5	1.5	0.4	0.55	0.15	0.45
0.69897	0.39794	0.522879	0.39794	0		1	0.5	0.8		0.95	1
0.30103	0.221849	0.154902	0.221849		-0.5	0	0		0.55	0.4	0
0.69897	0.30103	0.09691	0.154902	-4	-4.5	-5	-3.5	0.25	0.8	1.45	0.25
0.09691	0	0	0	-4.5		-2	0	2		1.1	1.5
0.39794	0.30103	0.30103	0.0457575	0	0	0	0	1.75	0.65	2	0.55
0.221849	0	0	-0.0791812	-3.5	0	0	-1	0.4	0.1	0	0.25
0.69897	0.39794	0.221849	0.0457575	-1	2.5	-1	1	1.05	0.75	0	0
0.39794	0.221849	0.30103	0.221849	0	-3.5	-1.5	-0.5	0.4	0.45	0.4	0.65
0.30103	0.0457575	0.0457575	0	0	0	0	0	0.6	0.4	0.2	0.2
0.39794	0.221849	0.09691	0.154902			0	0	0.75	0.45	0	0.15
0.221849	0.09691	0.0457575	0.0457575	2.5	3.5	4	6	1.85	0.5	0.7	0.9
0.154902	0.221849	0.221849	0.09691	0	1	0.5	0.5	0.15	0.15	0.1	0.15
0.69897	0.30103	0.221849	0.0457575	-1	0	0	0	0.7	0	0	0.1
0.522879	0.522879	0.30103	0.30103	0	-0.5	0	0	0.5	0.1	0.25	0.35

## Sheet: ERM
Basline log	１M log	３Mlog	６Mlog	Baseline NAT score	１M NATscore	３M NAT score	６M NAT	Baselline Mチャート平均	1M M-score	３M M-score	６M M-score
0.30103	0.154902	0	0	18		2.5	0.5	0.75	0.9	0.2	0.1
0.30103	-0.0791812		0	-1	0		4	0.85	0.5	0.25	0.15
-0.0791812	-0.0791812	-0.0791812	-0.0791812	0.5	1.5	-1.5	0	0.35	0	0.2	0
0.154902	0.221849	0.09691	0.09691	0	3	-0.5	-2.5	0.6	0.4	0.55	0.2
-0.176091	-0.0791812	-0.0791812	-0.0791812	1	0	0	-2.5	0.55	0	0.45	0.7
0.0457575	0	-0.0791812	-0.0791812	4	4	6.5	4.5	0.8	0.4	0.35	0.3
0.09691	-0.0791812	0	0	0	0	0	0.5	0.35	0.2	0.2	0.3
0.154902	0.09691	0.09691	0.09691	8	1.5	-1	6.5	0.8	0.35	0.5	0.8
0.154902	0.0457575	0.0457575	0	5	3.5	4	1.5	0.35	0.15	0.15	0.2
0.221849	0.221849	0.09691	0	-5	-2.5	2	1	1	1	0.65	0.65
0.39794	-0.0791812	-0.0791812	0	-1.5	0	1.5	0.5	0.55	0	0	0
0.30103	0	0	0	4.5	0	1.5	3	0.1	0	0	0
0.522879	0.522879	0.39794	0.30103	1.5	2.5	4.5	-1	0.75	1.35	0.55	0.45
0.221849	0.221849	0.09691	0.09691	0	0	0	0	0.1	0	0	0
0.0457575	0	0.09691	0.09691	2	1.5	2	3	0.8	0.5	0.25	0.25
0.221849	0.0457575	0	0	7	8.5	9	8	1.05	0.85	0.75	0.65
0.30103	0	0	0.0457575	4	0.5	4	8	0.7	0.15	0.2	0.1
0.221849	0.154902	0.221849	0.221849	3	7	5	3.5	0.8	1.05	1.95	0.8
0.09691	0.522879	0.30103	0.39794	2	1	1.5	2	0.35	0.25	0.4	0.2
-0.0791812	-0.0791812	-0.0791812	-0.0791812	0.5	2	3	3	0.45	0.4	0.4	0.5
0.154902	0.0457575	0	0	-0.5	0.5	0	0	0	0.1	0.25	0
0.09691	0	0.0457575	0.0457575	0	-1	-0.5	0	0.3	0.2	0.55	0.7
0.30103	0.0457575	-0.0791812	0	0	0	-1	0	0.95	0.9	0.85	0.95
0.09691	0.154902	0.154902	0.0457575	2	4.5	1.5	2.5	0.6	0.4	0.2	0.3
0.221849	0.154902	0.30103	0.30103	11.5	6.5	6.5	2.5	0.95	0.2	0.05	0.1
0.30103	0	0	0.09691	12	11	10	13	1	0.85	0.7	1.6
0.221849	0.09691	0.221849	0.0457575	-1.5	2.5	0.5	2	0.3	0.3	0.4	0.2
0.30103	0	0	0	0	0	0	0	0.4	0	0	0.2
-0.0791812	-0.0791812	-0.0791812	-0.0791812	2.5	4	2.5	5.5	0	0.1	0	0.15
0.30103	0.0457575	0	0	2.5	1	1	2	0	0	0	0
0.0457575	0.0457575	0	0		7		7		1.75	0.6	1.25
0.221849	0.221849	0.30103	0.09691	6.5	2	2	2	0.95	0.65	0.55	0.65
0.0457575	-0.0791812	0	-0.0791812	-2	3.5	2	2.5	0.4	0.35	0	0
0	-0.0791812	-0.0791812	0	-1.5	0	2	0.5	0.25	0	0.2	0
0.221849	0.09691	0.0457575	0.0457575	1	2	2	1.5	0	0	0	0
-0.69897	0.154902	0.154902	0.154902	1.5	1.5	3	2.5	2	0.5	0.45	0.45
0	0.09691	0.0457575	0	2	3.5	7.5	8.5	0.25	0.3	0.25	0.25
0.522879	0.522879	0.221849	0.154902	1		7	6.5	1.3	1.55	1.5	1.4
0.09691	0.154902	0	0	0	-0.5	0.5	0	0.45	0.55	0.15	0.35
0.154902	0.09691	0	0	10	7	5	4.5	0.7	0.2	0.15	0.15
0.221849	0.0457575	0	-0.0791812	-4		-1.5	-2	0.4		0.55	0.35
0.09691		0.0457575	0.154902	0	2.4	1.75	8		0.8	4.2	0.2
-0.0791812	0	-0.0791812	-0.0791812	3.5	3	0.5	3	1.05	0.9	0.25	0.15
0.09691	0.0457575	0.09691	0	3.5	5	5.5	1.5	0	0	0	0
0.221849	0.09691	0.0457575	0.0457575	1	2	2	1.5	0	0	0	0
0.30103	0.154902	0.30103	0.30103	2.5	2.5	2	3	0.3	0	0.2	0.2
0.0457575	0.09691	0	0	15.5	14	14.5	14.5	2	1.55	1.95	2
0.154902	0	0.0457575	0	9.5	4.5	6	5.5	0.35	0.3	0.4	0.4
0.09691	0.30103	0.221849	0.0457575	10.5	10	4.5	4	1.15	0.8	1.2	1.25
0.39794	0.30103	0.39794	0.30103	0	0	0	0	0	0.2	0	0
0.522879	0.39794	0.30103	0.221849	0	14	6	7.5	1.6	1.05	0.7	1.1
0.823909	0.39794	0.30103	0	5	7.5	10	2.5	0.7	0.35	0.1	0.25
-0.0791812	0.09691	0	0.0457575	0	6.5	7	6		0.2	0.25	0.25
0.154902	0.154902	0.09691	0.154902	3.5	1.5	4.5	4	0.2	0.35	0.65	0.75
0.0457575	0	0.0457575	0	3.5	3.5	1.5	1	0.2	0	0	0
0.09691	-0.0791812	-0.0791812	-0.0791812	1.5	5.5	4.5	5	0.8	1.15	0.6	0.75
0	0	0	0	8	2.5	7	2.5	1.5	0.75	0.7	0.8
0.39794	0	-0.0791812	0	1		2	2	0.2		0.3	0.1
0.522879	0.30103	0.39794	0.30103	7.5	4	6	6	1.45	1.8	0	0.3
0.221849	0.221849	-0.0791812	-0.0791812	9.5	12	12.5	9.5	0.9	1.3	0.9	0.9
0.09691	0.30103	0	0	0	0	0	3.5	2	0.95	1.6	0.45
0.69897	0.522879	0.522879	0.522879	0	0.5	0	0.5	1.65	2	2	1.3
0.39794	0.154902	0.154902	0	4.5	2	1	1	0.6	0.45	0.3	0.15
0.39794	0.30103	0.30103	0.221849	0.5	0	0	0	0.75	0.45	0.9	0.35
0	0	0.0457575	0.154902	4.5	1	2.5	5.5	0.6	0.4	0.2	0.4
